# Supplementary material for: Identification of miR-128 Target mRNAs That Are Expressed in B Cells Using a Modified Dual Luciferase Vector
Source: Biomolecules. 2023 Oct 13;13(10):1517. doi: 10.3390/biom13101517 (PMC10605364; doi:10.3390/biom13101517)
Supplement: Supplementary file 1 [file biomolecules-13-01517-s001.zip]

Archive with 1 entries (1 files):
- biomolecules-2622608-supplementary.pdf
